# Supplementary material for: miR-125a-3p/FUT5-FUT6 axis mediates colorectal cancer cell proliferation, migration, invasion and pathological angiogenesis via PI3K-Akt pathway
Source: Cell Death Dis. 2017 Aug 3;8(8):e2968–. doi: 10.1038/cddis.2017.352 (PMC5596543; doi:10.1038/cddis.2017.352)
Supplement: Supplementary Data 2 [file cddis2017352x2.xlsx]

## Sheet: Sheet1
The time of operation	Survival or not	Follow-up time	Survival period	Sex	Age	Pathological staging	T	N	M	TNM staging
2010-06-10	YES	2015.5	59	women	42	Ⅱ-Ⅲ级	T4a	N1b	M0	3B
2010-03-23	YES	2015.5	62	women	43	Ⅱ级	T2	N0	M0	1
2010-04-15	YES	2015.5	61	women	53	Ⅱ级	T3	N0	M0	2A
2010-04-16	YES	2015.5	61	men	34	Ⅱ级	T3	N0	M0	2A
2010-04-22	YES	2015.5	61	men	40	Ⅰ级	T1	N0	M0	1
2010-04-22	YES	2015.5	61	women	54	Ⅰ级	T3	N0	M0	2A
2010-04-27	YES	2015.5	61	women	40	Ⅱ级	T3	N0	M0	2A
2010-04-30	YES	2015.5	61	men	55	Ⅰ-Ⅱ级	T3	N0	M0	2A
2010-04-30	YES	2015.5	61	men	41	Ⅰ-Ⅱ级	T3	N0	M0	2A
2010-07-21	YES	2015.5	58	men	85	Ⅰ级	T3	N0	M0	2A
2010-07-28	YES	2015.5	58	women	52	Ⅱ级	T4a	N0	M0	2B
2010-08-03	YES	2015.5	57	men	42	Ⅱ级	T3	N0	M0	2A
2010-08-05	YES	2015.5	57	men	53	Ⅰ级	T4a	N0	M0	2B
2010-08-26	YES	2015.5	57	women	49	Ⅱ级	T3	N0	M0	2A
2010-09-02	YES	2015.5	56	women	51	Ⅱ级	T3	N0	M0	2A
2010-03-23	YES	2015.5	62	women	54	Ⅱ级	T2	N0	M0	1
2010-07-21	YES	2015.5	58	men	63	Ⅰ级	T3	N0	M0	2A
2010-07-28	YES	2015.5	58	women	44	Ⅱ级	T4a	N0	M0	2B
2010-08-03	YES	2015.5	57	men	43	Ⅱ级	T3	N0	M0	2A
2010-08-05	YES	2015.5	57	men	63	Ⅰ级	T4a	N0	M0	2B
2010-09-02	YES	2015.5	56	men	46	Ⅱ级	T3	N0	M0	2A
2010-09-03	YES	2015.5	56	women	53	Ⅱ级	T3	N0	M0	2A
2010-09-18	YES	2015.5	56	women	51	Ⅱ级	T4a	N0	M0	2B
2010-09-25	YES	2015.5	56	men	53	Ⅱ级	T4a	N0	M0	2B
2010-03-12	NO	2010-04-13	1	women	42	Ⅱ-Ⅲ级	T4a	N0	M0	2B
2010-10-09	NO	2012-09-23	23	women	32	Ⅲ级	T4a	N2a	M0	3C
2010-03-05	NO	2010-10-05	7	men	48	Ⅲ级	T4a	N2b	M0	3C
2010-03-12	NO	2010-11-23	8	women	42	Ⅱ-Ⅲ级	T4a	N0	M0	2B
2010-03-19	NO	2011-08-06	17	women	73	Ⅲ-Ⅳ级	T4a	N0	M1b	4B
2010-06-26	NO	2011/6/31	12	men	55	Ⅲ级	T4b	N1b	M0	3C
2010-06-30	NO	2011-10-05	16	men	51	Ⅱ-Ⅲ级	T4a	N2a	M1a	4A
2010-09-02	NO	2010-09-13	0.4	men	82	Ⅲ级	T3	N2b	M0	3C
2010-10-09	NO	2012-05-23	19	women	28	Ⅲ级	T4a	N2a	M0	3C
2010-01-19	NO	2011-02-21	13	men	50	Ⅱ级	T3	N0	M0	2A
2010-04-20	NO	2012-05-18	25	women	36	Ⅱ级	T3	N1a	M0	3B
